# Supplementary material for: Modularity of Escherichia coli sRNA regulation revealed by sRNA-target and protein network analysis
Source: BMC Bioinformatics. 2010 Oct 15;11(Suppl 7):S11. doi: 10.1186/1471-2105-11-S7-S11 (PMC2957679; doi:10.1186/1471-2105-11-S7-S11)
Supplement: Additional file 1 — Complete centrality measurements for the RNA targets in the cellular networks. Measurements for prediction-only results and predictions along with their downstream targets are included. Z values are reported for all of the analysis. Those with significant values (p < 0.05) are indicated in boldface and those close to a p value of 0.05 are underlined. [file 1471-2105-11-S7-S11-S1.xls]

## Sheet: Interactions
Additional File 1 - Measurements for prediction-only results and predictions along with their downstream targets are included. Z values are reported for all analysis. Those with significant values (p<0.05) are indicated in boldface and those close to a p-value of 0.05 are underlined.
Protein-protein interaction network
	All	Experimental (sim. mean, p-val, Z)	Prediction (sim. mean, p-val, Z)	Exp & pred (sim. mean, p-val, Z)
Degree	7.938e+00	1.136e+01 (7.917e+00, 0.1590, 0.8786)	4.842e+00 (7.962e+00, 0.9390, -1.399)	6.988e+00 (7.940e+00, 0.6640, -0.5036)
Betweenness	2.231e-03	4.233e-03 (2.238e-03, 0.0980, 1.165)	1.191e-03 (2.213e-03, 0.8900, -1.019)	2.193e-03 (2.215e-03, 0.4420, -0.0251)
Closeness	2.753e-01	3.004e-01 (2.756e-01, 0.0220, 2.151)	2.618e-01 (2.760e-01, 0.9890, -2.153)	2.745e-01 (2.759e-01, 0.5910, -0.2478)
Clustering	1.067e-01	2.121e-01 (1.066e-01, 0.0370, 2.095)	8.179e-02 (1.044e-01, 0.7600, -0.7570)	1.247e-01 (1.041e-01, 0.1990, 0.8346)
Characteristic Path Length	3.739e+00	2.643e+00 (3.741e+00, 0.0151, -2.080)	4.073e+00 (3.715e+00, 0.8920, 1.225)	3.561e+00 (3.721e+00, 0.2340, -0.6985)
Density	6.459e-03	1.429e-01 (6.540e-03, 0.0191, 3.919)	8.333e-03 (5.873e-03, 0.1320, 0.1274)	6.275e-02 (6.182e-03, 0.0280, 3.470)
In-degree Ratio	Undefined	6.549e-03 (3.363e-04, 0.0090, 2.243)	4.902e-03 (4.841e-04, 0.0150, 2.943)	5.793e-03 (5.032e-04, 0.0110, 4.218)
In/Total		28/65	57/175	85/240
		Experimental & extended (sim. mean, p-val, Z)	Prediction & extended (sim. mean, p-val, Z)	Exp & pred & both extended (sim. mean, p-val, Z)
		9.342e+00 (7.865e+00, 0.2790, 0.4559)	6.660e+00 (7.883e+00, 0.7870, -0.8042)	7.368e+00 (7.876e+00, 0.6230, -0.3757)
		3.366e-03 (2.190e-03, 0.1420, 0.8223)	1.511e-03 (2.188e-03, 0.8660, -0.9963)	2.000e-03 (2.187e-03, 0.5740, -0.3064)
		2.912e-01 (2.755e-01, 0.0510, 1.689)	2.639e-01 (2.757e-01, 0.9930, -2.609)	2.711e-01 (2.756e-01, 0.8720, -1.154)
		1.922e-01 (1.058e-01, 0.0270, 2.132)	1.210e-01 (1.021e-01, 0.1860, 0.9421)	1.398e-01 (1.013e-01, 0.0170, 2.207)
		3.004e+00 (3.739e+00, 0.0200, -1.957)	3.493e+00 (3.726e+00, 0.0840, -1.349)	3.362e+00 (3.726e+00, 0.0050, -2.351)
		8.519e-02 (6.974e-03, 0.0150, 3.008)	1.530e-01 (5.619e-03, 0.0000, 13.80)	1.363e-01 (5.793e-03, 0.0000, 13.55)
		4.008e-03 (5.469e-04, 0.0320, 1.642)	1.404e-01 (7.023e-04, 0.0000, 119.0)	9.484e-02 (7.850e-04, 0.0000, 87.74)
		38/92	106/358	144/450
Transcription regulatory network
	All	Experimental (sim. mean, p-val, Z)	Prediction (sim. mean, p-val, Z)	Exp & pred (sim. mean, p-val, Z)
Indegree	2.329e+00	3.262e+00 (2.320e+00, 0.0130, 2.476)	2.382e+00 (2.318e+00, 0.4000, 0.2797)	2.718e+00 (2.318e+00, 0.0240, 2.002)
Outdegree	2.329e+00	5.810e+00 (2.615e+00, 0.1340, 0.7643)	1.118e+00 (2.461e+00, 0.6300, -0.5776)	2.909e+00 (2.506e+00, 0.3210, 0.1959)
Betweenness	6.638e-06	7.081e-05 (7.821e-06, 0.0120, 3.658)	4.009e-08 (7.581e-06, 0.8280, -0.7303)	2.706e-05 (7.632e-06, 0.0380, 2.184)
Closeness	9.650e-02	8.221e-02 (9.849e-02, 0.5530, -0.2591)	8.431e-02 (9.951e-02, 0.6220, -0.3931)	8.351e-02 (9.929e-02, 0.6620, -0.4713)
Density	1.569e-03	8.929e-03 (1.596e-03, 0.0360, 0.6851)	0.000e+00 (1.605e-03, 1.000, -0.2280)	2.329e-03 (1.569e-03, 0.1320, 0.1444)
In-degree Ratio	Undefined	1.820e-03 (1.862e-04, 0.0230, 1.151)	0.000e+00 (3.173e-04, 1.000, -0.2673)	6.301e-04 (3.469e-04, 0.1490, 0.2998)
In/Total		42/65	68/175	110/240
		Experimental & extended (sim. mean, p-val, Z)	Prediction & extended (sim. mean, p-val, Z)	Exp & pred & both extended (sim. mean, p-val, Z)
		3.242e+00 (2.322e+00, 0.0050, 2.913)	2.070e+00 (2.319e+00, 0.9410, -1.536)	2.378e+00 (2.320e+00, 0.3270, 0.4044)
		3.773e+00 (2.606e+00, 0.2150, 0.3379)	1.989e+00 (2.493e+00, 0.5200, -0.2927)	2.458e+00 (2.515e+00, 0.4340, -0.0363)
		4.506e-05 (7.686e-06, 0.0400, 2.543)	6.073e-06 (7.687e-06, 0.4820, -0.2152)	1.633e-05 (7.689e-06, 0.1030, 1.280)
		6.746e-02 (9.934e-02, 0.7040, -0.6043)	5.508e-02 (9.936e-02, 0.9570, -1.6921)	5.834e-02 (9.934e-02, 0.9640, -1.724)
		6.061e-03 (1.733e-03, 0.0710, 0.5390)	4.043e-02 (1.486e-03, 0.0010, 10.40)	1.379e-02 (1.467e-03, 0.0200, 3.837)
		3.810e-03 (3.508e-04, 0.0370, 2.357)	2.010e-02 (5.005e-04, 0.0000, 18.54)	1.759e-02 (5.619e-04, 0.0000, 18.94)
		66/92	185/358	251/450
